# Supplementary material for: Processing of an Audiobook in the Human Brain Is Shaped by Cultural Family Background
Source: Brain Sci. 2022 May 15;12(5):649. doi: 10.3390/brainsci12050649 (PMC9139798; doi:10.3390/brainsci12050649)
Supplement: Supplementary file 1 [file brainsci-12-00649-s001.zip]

Archive with 1 entries (1 files):
- brainsci-1662505-supplementary.pdf
